# Supplementary material for: Multi-Input Logic-in-Memory for Ultra-Low Power Non-Von Neumann Computing
Source: Micromachines (Basel). 2021 Oct 14;12(10):1243. doi: 10.3390/mi12101243 (PMC8538894; doi:10.3390/mi12101243)
Supplement: Supplementary file 1 [file micromachines-12-01243-s001.zip]

Archive with 1 entries (1 files):
- micromachines-1394142-supplementary.pdf
